# Supplementary material for: Cryo-Structural Insights into Enzymatic Peptide Self-Assembly Driving Extrinsic Lytic Cell Death
Source: J Am Chem Soc. 2026 Mar 24;148(13):14117–28. doi: 10.1021/jacs.5c23283 (PMC13067268; doi:10.1021/jacs.5c23283)
Supplement: Supplementary file 2 [file ja5c23283_si_002.zip]

Archive with 6 entries (5 files):
- Videos/
- Videos/Video S1_1P-50uM-0-20min-Saos2-alpha tubulin-mcherry.avi
- Videos/Video S2_Saos2-pPAM-mcherry-beta-actin-1P-50 uM-20 min.avi
- Videos/Video S3_2min.avi
- Videos/Video S4_5min.avi
- Videos/Video S5_8min.avi
